# Supplementary material for: Identification of Novel Cyanopyridones and Pyrido[2,3-d]pyrimidines as Anticancer Agents with Dual VEGFR-2/HER-2 Inhibitory Action: Synthesis, Biological Evaluation and Molecular Docking Studies
Source: Pharmaceuticals (Basel). 2022 Oct 13;15(10):1262. doi: 10.3390/ph15101262 (PMC9655118; doi:10.3390/ph15101262)
Supplement: Supplementary file 1 [file pharmaceuticals-15-01262-s001.zip]

Archive with 1 entries (1 files):
- Pharmaceuticals_1910885_SI.pdf
